# Supplementary material for: Automation protocol for high-efficiency and high-quality genomic DNA extraction from Saccharomyces cerevisiae
Source: PLoS One. 2023 Oct 17;18(10):e0292401. doi: 10.1371/journal.pone.0292401 (PMC10581484; doi:10.1371/journal.pone.0292401)
Supplement: S3 File — (ZIP) [file pone.0292401.s003.zip]

Archive with 4 entries (4 files):
- File_S3/can1-locus-lp-strain.gb
- File_S3/fcy1-locus-lp-strain.gb
- File_S3/ybs1027-ura3-locus.gb
- File_S3/ybs1039-colony-1-ura3-locus.gb
