# Supplementary material for: Automation protocol for high-efficiency and high-quality genomic DNA extraction from Saccharomyces cerevisiae
Source: PLoS One. 2023 Oct 17;18(10):e0292401. doi: 10.1371/journal.pone.0292401 (PMC10581484; doi:10.1371/journal.pone.0292401)
Supplement: S3 File — (ZIP) [file pone.0292401.s003.zip › File_S3/can1-locus-lp-strain.gb]

LOCUS       CAN1_locus_(LP_strain)   311 bp ds-DNA     linear       14-OCT-2022
DEFINITION  .
ACCESSION   <unknown id>
VERSION     <unknown id>
COMMENT     pYTK090 plus CAN1 5HR and CAN1 3HR with annealed LP in between (to
            create pBS007) Integrated to create yBS1000, yBS1010, yBS1011
FEATURES             Location/Qualifiers
     misc_feature    1..140
                     /label="CAN1 5' Homology"
                     /ApEinfo_revcolor="#85dae9"
                     /ApEinfo_fwdcolor="#85dae9"
     misc_feature    145..167
                     /label="CRISPR landing pad"
                     /ApEinfo_revcolor="#c7b0e3"
                     /ApEinfo_fwdcolor="#c7b0e3"
     misc_feature    172..311
                     /label="CAN1 3' Homology"
                     /ApEinfo_revcolor="#85dae9"
                     /ApEinfo_fwdcolor="#85dae9"
ORIGIN
        1 ATTATCCTTT TCTTTTTTTT ACGTATATAT CTGGAACAGA AATATATAAG TTACTATTAT
       61 ACTTATAGTT GGATCCAGTT TTTAATCTGT CGTCAATCGA AAGTTTATTT CAGAGTTCTT
      121 CAGACTTCTT AACTCCTGTA ccctAACCCG CTGTATCTCT ACGGCGGgag tATATGACGT
      181 TTTATTACCT TTGATCACAT TTCCACGCCA TTTCGCATTC TCACCCTCAT AAGTCATACA
      241 CCGAAAAGAA AGTTTAAGGG ATCAATGAGC TTACTATAAT CTCAGTATAT TTATTTTTAT
      301 CGATGATTCA C
//
