# Supplementary material for: Automation protocol for high-efficiency and high-quality genomic DNA extraction from Saccharomyces cerevisiae
Source: PLoS One. 2023 Oct 17;18(10):e0292401. doi: 10.1371/journal.pone.0292401 (PMC10581484; doi:10.1371/journal.pone.0292401)
Supplement: S3 File — (ZIP) [file pone.0292401.s003.zip › File_S3/fcy1-locus-lp-strain.gb]

LOCUS       FCY1_locus_(LP_strain)   303 bp ds-DNA     linear       14-OCT-2022
DEFINITION  .
COMMENT     Ordered as a gBlock Integrated to create yBS1009 and yBS1010
FEATURES             Location/Qualifiers
     misc_feature    1..140
                     /label="FCY1 5' Homology"
                     /ApEinfo_revcolor="#75c6a9"
                     /ApEinfo_fwdcolor="#75c6a9"
     misc_feature    141..163
                     /label="CRISPR landing pad"
                     /ApEinfo_revcolor="#84b0dc"
                     /ApEinfo_fwdcolor="#84b0dc"
     misc_feature    164..303
                     /label="FCY1 3' Homology"
                     /ApEinfo_revcolor="#75c6a9"
                     /ApEinfo_fwdcolor="#75c6a9"
ORIGIN
        1 CTTATCGTAA GTTTTCTATT GCCATTTTTA TCGTTCGCTG TAGCATACTT AGCTATAAAA
       61 GTGATTTGTG GGGGACACTT TTCTACACAT GATAAGTGCC ACTTGAATAA AAATGGGTAT
      121 ACGAACTTAT GGTGTAGCAT GAACATCCAG TAGACCTGCG CGGCTACTGC TTAGCTGTTT
      181 CCGTCTCTAC TTCGGTAGTT GTCTCAATTG TCGTTTCAGT ATTACCTTTA GAGCCGCTAG
      241 ACGATGGTTG AGCTATTTGT TGAGGGAAAA CTAAGTTCAT GTAACACACG CATAACCCGA
      301 TTA
//
