# Supplementary material for: Automation protocol for high-efficiency and high-quality genomic DNA extraction from Saccharomyces cerevisiae
Source: PLoS One. 2023 Oct 17;18(10):e0292401. doi: 10.1371/journal.pone.0292401 (PMC10581484; doi:10.1371/journal.pone.0292401)
Supplement: S3 File — (ZIP) [file pone.0292401.s003.zip › File_S3/ybs1027-ura3-locus.gb]

LOCUS       yBS1027_URA3_locus     10084 bp ds-DNA     linear       15-OCT-2022
DEFINITION  .
COMMENT     yBS1027. Full genotype: MATa his3Δ1 leu2Δ0 met15Δ0 ura3Δ0, sst2Δ0
            far1Δ0 bar1Δ0 ste2Δ0 ste12Δ0 gpa1Δ0 ste3Δ0 mf(alpha)1Δ0
            mf(alpha)2Δ0 mfa1Δ0 mfa2Δ0 gpr1Δ0 gpa2Δ0, can1Δ0 fcy1Δ0, URA3::LexO
            (6x)-pLEU2m-sfGFP-tTDH1 pCCW12 pFCY1-FCY1 inverted-CRISPR LP-URA3
            first half inverted pPGK1-GPA1-Gαi1/2-tENO2 pRAD27-LexA-PRD-tENO1
            Strain lineage: S288C > BY4741 > yWS677 > yBS1010 > yBS1027
FEATURES             Location/Qualifiers
     misc_feature    1..500
                     /label="URA3 5' Homology"
                     /ApEinfo_revcolor="#84b0dc"
                     /ApEinfo_fwdcolor="#84b0dc"
     misc_feature    complement(501..520)
                     /label="URA3 5' barcode"
                     /ApEinfo_revcolor="#008000"
                     /ApEinfo_fwdcolor="#008000"
     misc_feature    591..606
                     /label="LBD"
                     /ApEinfo_revcolor="#f58a5e"
                     /ApEinfo_fwdcolor="#f58a5e"
     misc_feature    622..637
                     /label="LBD"
                     /ApEinfo_revcolor="#f58a5e"
                     /ApEinfo_fwdcolor="#f58a5e"
     misc_feature    654..669
                     /label="LBD"
                     /ApEinfo_revcolor="#f58a5e"
                     /ApEinfo_fwdcolor="#f58a5e"
     misc_feature    685..700
                     /label="LBD"
                     /ApEinfo_revcolor="#f58a5e"
                     /ApEinfo_fwdcolor="#f58a5e"
     misc_feature    717..732
                     /label="LBD"
                     /ApEinfo_revcolor="#f58a5e"
                     /ApEinfo_fwdcolor="#f58a5e"
     misc_feature    748..763
                     /label="LBD"
                     /ApEinfo_revcolor="#f58a5e"
                     /ApEinfo_fwdcolor="#f58a5e"
     misc_feature    794..918
                     /label="ScLEU2 Promoter"
                     /ApEinfo_revcolor="#84b0dc"
                     /ApEinfo_fwdcolor="#84b0dc"
     misc_feature    928..1638
                     /label="sfGFP"
                     /ApEinfo_revcolor="#b1ff67"
                     /ApEinfo_fwdcolor="#b1ff67"
     terminator      1654..1877
                     /label="ScTDH1 Terminator"
                     /ApEinfo_revcolor="#ff9ccd"
                     /ApEinfo_fwdcolor="#ff9ccd"
     promoter        1911..2610
                     /label="ScCCW12 Promoter"
                     /ApEinfo_revcolor="#84b0dc"
                     /ApEinfo_fwdcolor="#84b0dc"
     terminator      complement(2620..2789)
                     /label="tFCY1"
                     /ApEinfo_revcolor="#c7b0e3"
                     /ApEinfo_fwdcolor="#c7b0e3"
     CDS             complement(2790..3266)
                     /label="FCY1 ORF"
                     /ApEinfo_revcolor="#c7b0e3"
                     /ApEinfo_fwdcolor="#c7b0e3"
     promoter        complement(3267..3548)
                     /label="pFCY1"
                     /ApEinfo_revcolor="#c7b0e3"
                     /ApEinfo_fwdcolor="#c7b0e3"
     misc_feature    complement(3549..3571)
                     /label="CRISPR LP"
                     /ApEinfo_revcolor="#84b0dc"
                     /ApEinfo_fwdcolor="#84b0dc"
     misc_feature    complement(3575..3580)
                     /label="Artificial stops"
                     /ApEinfo_revcolor="#c6c9d1"
                     /ApEinfo_fwdcolor="#c6c9d1"
     CDS             complement(3580..3835)
                     /label="URA3"
                     /ApEinfo_revcolor="#faac61"
                     /ApEinfo_fwdcolor="#faac61"
     promoter        complement(3836..4012)
                     /label="URA3 Promoter"
                     /ApEinfo_revcolor="#faac61"
                     /ApEinfo_fwdcolor="#faac61"
     misc_feature    complement(4010..4032)
                     /label="CRISPR cut"
                     /ApEinfo_revcolor="#ff9ccd"
                     /ApEinfo_fwdcolor="#ff9ccd"
     misc_feature    4015..4032
                     /label="SceI-site"
                     /ApEinfo_revcolor="#f58a5e"
                     /ApEinfo_fwdcolor="#f58a5e"
     misc_feature    4041..4061
                     /label="Con2 scar"
                     /ApEinfo_revcolor="#ffef86"
                     /ApEinfo_fwdcolor="#ffef86"
     promoter        4066..4765
                     /label="ScPGK1 Promoter"
                     /ApEinfo_revcolor="#84b0dc"
                     /ApEinfo_fwdcolor="#84b0dc"
     misc_feature    4775..6172
                     /label="GPA1 (1-467)"
                     /ApEinfo_revcolor="#f58a5e"
                     /ApEinfo_fwdcolor="#f58a5e"
     misc_feature    6173..6187
                     /label="Gαi1/2"
                     /ApEinfo_revcolor="#c7b0e3"
                     /ApEinfo_fwdcolor="#c7b0e3"
     terminator      6201..6425
                     /label="ScENO2 Terminator"
                     /ApEinfo_revcolor="#ff9ccd"
                     /ApEinfo_fwdcolor="#ff9ccd"
     promoter        6459..7152
                     /label="ScRAD27 Promoter"
                     /ApEinfo_revcolor="#84b0dc"
                     /ApEinfo_fwdcolor="#84b0dc"
     misc_feature    7162..7764
                     /label="LexA"
                     /ApEinfo_revcolor="#84b0dc"
                     /ApEinfo_fwdcolor="#84b0dc"
     misc_feature    7777..7800
                     /label="NLS"
                     /ApEinfo_revcolor="#c7b0e3"
                     /ApEinfo_fwdcolor="#c7b0e3"
     misc_feature    7813..9231
                     /label="STE12 (216-688)"
                     /ApEinfo_revcolor="#c7b0e3"
                     /ApEinfo_fwdcolor="#c7b0e3"
     terminator      9247..9471
                     /label="ScENO1 Terminator"
                     /ApEinfo_revcolor="#ff9ccd"
                     /ApEinfo_fwdcolor="#ff9ccd"
     misc_feature    9520..9542
                     /label="CRISPR LP"
                     /ApEinfo_revcolor="#f58a5e"
                     /ApEinfo_fwdcolor="#f58a5e"
     misc_feature    9565..9584
                     /label="URA3 3' barcode"
                     /ApEinfo_revcolor="#008000"
                     /ApEinfo_fwdcolor="#008000"
     misc_feature    9585..10084
                     /label="URA3 3' Homology"
                     /ApEinfo_revcolor="#84b0dc"
                     /ApEinfo_fwdcolor="#84b0dc"
ORIGIN
        1 gctaaattcg agtgaaacac aggaagatca gaaaatcctc atttcatcca tattaacaat
       61 aatttcaaat gtttatttgc attatttgaa actaggcaag acaagcaacg aaacgttttt
      121 gaaaattttg agtattttca ataaatttgt agaggactca gatattgaaa aaaagctaca
      181 gcaattaata cttgataaga agagtattga gaagggcaac ggttcatcat ctcatggatc
      241 tgcacatgaa caaacaccag agtcaaacga cgttgaaatt gaggctactg cgccaattga
      301 tgacaataca gacgatgata acaaaccgaa gttatctgat gtagaaaagg attaaagatg
      361 ctaagagata gtgatgatat ttcataaata atgtaattct atatatgtta attacctttt
      421 ttgcgaggca tatttatggt gaaggataag ttttgaccat caaagaaggt taatgtggct
      481 gtggtttcag ggtccataaa gcccacatgg ataacattac ccctgaattc gcatctagac
      541 tgaactggcc gataattgca gacgaacgGG TAGTCCATCG TTGTAGGATA CTGTATATAC
      601 ACCCAGTAGA GTAGGTGACT ACTGTATGAG CATACAGTAG TGACAACCAC TTACTGTATA
      661 TAAATACAGT AGTGGTCATC GATACTGTAT ATAAAACCAG TAGGCAATCG TTTGTACTGT
      721 ATGTACATAC AGTATACCTC GCAACTACTG TATATAAACA CAGTAATTAA CTTGTAATAT
      781 TCTAATCAAT TGACAATATT ATTTAAGGAC CTATTGTTTT TTCCAATAGG TGGTTAGCAA
      841 TCGTCTTACT TTCTAACTTT TCTTACCTTT TACATTTCAG CAATATATAT ATATATATTT
      901 CAAGGATATA CCATTCTAAG ATCTATGTCC AAGGGTGAAG AGCTATTTAC TGGGGTTGTA
      961 CCCATTTTGG TAGAACTGGA CGGAGATGTA AACGGACATA AATTCTCTGT TAGAGGTGAG
     1021 GGCGAAGGCG ATGCCACCAA TGGTAAATTG ACTCTGAAGT TTATATGCAC TACGGGTAAA
     1081 TTACCTGTTC CTTGGCCAAC CCTAGTAACA ACTTTGACAT ATGGTGTTCA ATGTTTCTCA
     1141 AGATACCCAG ACCATATGAA AAGGCATGAT TTCTTTAAAA GTGCTATGCC AGAAGGCTAC
     1201 GTGCAAGAGA GAACTATCTC CTTTAAGGAT GACGGTACGT ATAAAACACG AGCAGAAGTG
     1261 AAATTCGAAG GGGATACACT AGTTAATCGC ATCGAATTAA AGGGTATAGA CTTTAAGGAA
     1321 GATGGTAATA TTCTCGGCCA TAAACTTGAG TATAATTTCA ACTCGCATAA TGTGTACATT
     1381 ACAGCTGACA AACAAAAGAA CGGAATTAAA GCGAATTTTA AAATCAGGCA CAACGTCGAA
     1441 GATGGGTCTG TTCAACTTGC CGATCATTAT CAGCAAAACA CCCCTATTGG TGATGGTCCA
     1501 GTCTTGTTAC CCGATAATCA CTACTTAAGC ACACAGTCTA GATTGTCAAA AGATCCGAAT
     1561 GAAAAGCGTG ATCACATGGT TTTATTGGAA TTTGTCACCG CTGCAGGAAT AACTCACGGA
     1621 ATGGACGAGC TTTATAAGGG ATCCtaactc gagataaagc aatcttgatg aggataatga
     1681 tttttttttg aatatacata aatactaccg tttttctgct agattttgtg atgacgtaaa
     1741 taagtacata ttacttttta agccaagaca agattaagca ttaactttac ccttttcttt
     1801 ctaagtttca atattagtta tcactgttta aaagttatgg cgagaacgtc ggcggttaaa
     1861 atatattacc ctgaacggct gccaaaccag atgtcaacac agctacaacg cacccatgaa
     1921 ccacacggtt agtccaaaag gggcagttca gattccagat gcgggaatta gcttgctgcc
     1981 accctcacct cactaacgct gcggtgtgcg gatacttcat gctatttata gacgcgcgtg
     2041 tcggaatcag cacgcgcaag aaccaaatgg gaaaatcgga atgggtccag aactgctttg
     2101 agtgctggct attggcgtct gatttccgtt ttgggaatcc tttgccgcgc gcccctctca
     2161 aaactccgca caagtcccag aaagcgggaa agaaataaaa cgccaccaaa aaaaaaaaaa
     2221 taaaagccaa tcctcgaagc gtgggtggta ggccctggat tatcccgtac aagtatttct
     2281 caggagtaaa aaaaccgttt gttttggaat ttcccatttc gcggccacct acgccgctat
     2341 ctttgcaaca actatctgcg ataactcagc aaattttgca tattcgtgtt gcagtattgc
     2401 gataatggga gtcttacttc caacataacg gcagaaagaa atgtgagaaa attttgcatc
     2461 ctttgcctcc gttcaagtat ataaagtcgg catgcttgat aatctttctt tccatcctac
     2521 attgttctaa ttattcttat tctcctttat tctttcctaa cataccaaga aattaatctt
     2581 ctgtcattcg cttaaacact atatcaataa agatctatgG CTTATCCTAT CCTCTATTTC
     2641 CGCCCTGCCC CATCAAAAGG AAGGAAAAAA TAGTAAATAC GGGACTTCCT GTGTCGTTTT
     2701 TTCATTTCCT AGGTTTTTTT CAAGTCTTCC CTAGTAGTGT ATGCACAAAT ATATAAAATT
     2761 AAATACGTAA ATACAGCGTG CTGCGTGCTC TACTCACCAA TATCTTCAAA CCAATCCTGA
     2821 GGTCTTTCAT CGATAAATTG TTTCATGATC TTTTTACACC TCTCATCGTC AACAACAACA
     2881 ACCTCGTGAC CTCTAGTTTG TAAATATTTC TCGCCCTTAC TTTTGAAATT AACGTTCTCA
     2941 CCGACAACAC AGCGTGGAAT ACCATACATG ATGATGGCAC CTGTACACAT GTCGCATGGA
     3001 GACAGCGTCG TATACAAAGT GGTATCTTTG TACACTTTGC CCTCTAATCT CCCACAGTTT
     3061 TCCAAAGTGG AGATCTCACC ATGTAGTGTG GCGGATCCCT TTTGAAATCT CATGTTGTGA
     3121 CCACGACCGA GAACACTTCC GTCTTTGTTA TTGATAAGAC ATCCGCCAAT AGGAACACCA
     3181 CCCTCTTTGT AACCTAAGGC CGCCTCCTCA TAGGCAATGT CCATACCCTT CTGATCCCAC
     3241 TTGCTTGCCA TTCCCCCTGT CACCATTAGC TATGAAATTT TTAACTCTTT AAGCTGGCTC
     3301 TCATCAACAT AAAACAATGG CTTGTAGATC TCATTGTCGA ATTGAAAATG AACTTTTTAA
     3361 TTTCGCAAAA AAAAAAAGAA AAGTTCAGGG TCTCCGGGTA CTACCGCCCC TGCAAGGAAT
     3421 GACCGGTGAT AATGGAAGAG AAGATATTAC AGCGACAGTA TAATTAACAA ACACGTTGTG
     3481 TCTTTAGGCT CGTAACTAAC TGTACGTATA TCTACACACC ATAGGTCACT ACTTGCAATA
     3541 TATTTGTTCC TCGGAGGTGT CGCGCATTTA atccCTATTA ATTGTACTTG GCGGATAATG
     3601 CCTTTAGCGG CTTAACTGTG CCCTCCATGG AAAAATCAGT CAAGATATCC ACATGTGTTT
     3661 TTAGTAAACA AATTTTGGGA CCTAATGCTT CAACTAACTC CAGTAATTCC TTGGTGGTAC
     3721 GAACATCCAA TGAAGCACAC AAGTTTGTTT GCTTTTCGTG CATGATATTA AATAGCTTGG
     3781 CAGCAACAGG ACTAGGATGA GTAGCAGCAC GTTCCTTATA TGTAGCTTTC GACATGATTT
     3841 ATCTTCGTTT CCTGCACGTT TTTGTTCTGT GCAGTTGGGT TAAGAATACT GGGCAATTTC
     3901 ATGTTTCTTC AACACTACAT ATGCGTATAT ATACCAATCT AAGTCTGTGC TCCTTCCTTC
     3961 GTTCTTCCTT CTGTTCGGAG ATTACCGAAT CAAAAAAATT TCAAGGAAAC CGtttaggga
     4021 taacagggta atgctggatg cacacactgg cttaagatga caacggtgag taaggaaaga
     4081 gtgaggaact atcgcatacc tgcatttaaa gatgccgatt tgggcgcgaa tcctttattt
     4141 tggcttcacc ctcatactat tatcagggcc agaaaaagga agtgtttccc tccttcttga
     4201 attgatgtta ccctcataaa gcacgtggcc tcttatcgag aaagaaatta ccgtcgctcg
     4261 tgatttgttt gcaaaaagaa caaaactgaa aaaacccaga cacgctcgac ttcctgtcat
     4321 cctattgatt gcagcttcca atttcgtcac acaacaaggt cctagcgacg gctcacaggt
     4381 tttgtaacaa gcaatcgaag gttctggaat ggcgggaaag ggtttagtac cacatgctat
     4441 gatgcccact gtgatctcca gagcaaagtt cgttcgatcg tactgttact ctctctcttt
     4501 caaacagaat tgtccgaatc gtgtgacaac aacagcctgt tctcacacac tcttttcttc
     4561 taaccaaggg ggtggtttag tttagtagaa cctcgtgaaa cttacattta catatatata
     4621 aacttgcata aattggtcaa tgcaagaaat acatatttgg tcttttctaa ttcgtagttt
     4681 ttcaagttct tagatgcttt ctttttctct tttttacaga tcatcaagga agtaattatc
     4741 tactttttac aacaaatata aaacaagatc tatgGGGTGT ACAGTGAGTA CGCAAACAAT
     4801 AGGTGACGAA AGTGATCCTT TTCTACAGAA CAAAAGAGCC AATGATGTCA TCGAGCAATC
     4861 GTTGCAGCTG GAGAAACAAC GTGACAAGAA TGAAATAAAA CTGTTACTAT TAGGTGCCGG
     4921 TGAGTCAGGT AAATCAACGG TTTTAAAACA ATTAAAATTA TTACATCAAG GCGGTTTCTC
     4981 CCATCAAGAA AGGTTACAGT ATGCTCAAGT GATATGGGCA GATGCCATAC AATCAATGAA
     5041 AATTTTGATT ATTCAGGCCA GAAAACTAGG TATTCAACTT GACTGTGATG ATCCGATCAA
     5101 CAATAAAGAT TTGTTTGCAT GCAAGAGAAT ACTGCTAAAG GCTAAAGCTT TAGATTATAT
     5161 CAACGCCAGT GTTGCCGGTG GTTCTGATTT TCTAAATGAT TATGTACTGA AGTACTCAGA
     5221 AAGGTATGAA ACTAGGAGGC GTGTTCAGAG TACCGGACGA GCAAAAGCTG CTTTCGATGA
     5281 GGACGGAAAT ATTTCTAATG TCAAAAGTGA CACTGACAGA GATGCTGAAA CGGTGACGCA
     5341 AAATGAGGAT GCTGATAGAA ACAACAGTAG TAGAATTAAC CTACAGGATA TTTGCAAGGA
     5401 CTTGAACCAA GAAGGCGATG ACCAGATGTT TGTTAGAAAA ACATCAAGGG AAATTCAAGG
     5461 ACAAAATAGA CGAAATCTTA TTCACGAGGA CATTGCTAAG GCAATAAAGC AACTTTGGAA
     5521 TAACGACAAA GGTATAAAGC AGTGTTTTGC ACGTTCTAAT GAGTTTCAAT TGGAGGGCTC
     5581 AGCTGCATAC TACTTTGATA ACATTGAGAA ATTTGCTAGT CCGAATTATG TCTGTACGGA
     5641 TGAGGACATT TTGAAGGGCC GTATAAAGAC TACAGGCATT ACAGAAACCG AATTTAACAT
     5701 CGGCTCGTCC AAATTCAAGG TTCTCGACGC TGGTGGGCAG CGTTCTGAAC GTAAGAAGTG
     5761 GATTCATTGT TTCGAAGGAA TTACAGCAGT TTTATTTGTT TTAGCAATGA GTGAATACGA
     5821 CCAGATGTTG TTTGAGGATG AAAGAGTGAA CAGAATGCAT GAATCAATAA TGCTATTTGA
     5881 CACGTTATTG AACTCTAAGT GGTTCAAAGA TACACCGTTT ATTTTGTTTT TAAATAAAAT
     5941 TGATTTGTTC GAGGAAAAGG TAAAAAGCAT GCCCATAAGA AAGTACTTTC CTGATTACCA
     6001 GGGACGTGTC GGCGATGCAG AAGCGGGTCT AAAATATTTT GAGAAGATAT TTTTGAGCTT
     6061 GAATAAGACA AACAAACCAA TCTACGTGAA ACGAACCTGC GCTACCGATA CCCAAACTAT
     6121 GAAGTTCGTA TTGAGTGCAG TCACCGATCT AATCATCCAG CAAAACCTGA AAgattgtgg
     6181 tttgtttTAA CTCGAGTGGC agtgctttta actaagaatt attagtcttt tctgcttatt
     6241 ttttcatcat agtttagaac actttatatt aacgaatagt ttatgaatct atttaggttt
     6301 aaaaattgat acagttttat aagttacttt ttcaaagact cgtgctgtct attgcataat
     6361 gcactggaag gggaaaaaaa aggtgcacac gcgtggcttt ttcttgaatt tgcagtttga
     6421 aaaatgctgg ttctgtatgg gcacagacaa cctaaacgcc ttgtgaaatt gcaaatatgg
     6481 tgatttgaaa cgtttcctag tgcagcagga tcacagataa cgtgtaaagg gcttagcagt
     6541 tgataatcct ctctagttaa gacctaaaca aaatgctgtc actaaccgta gtattaaatg
     6601 acacactttg gtgactttcg ttaatgggga tgtggtagtg gccattgcca ataaacaaaa
     6661 agaacaggga aagaagtaga aagtgatata agtttgcttg ccacttttcg tttttcacga
     6721 aaaaaacagg cgaaaaaaaa tgctagacaa gtacccggct gaatcacacc tcgttaacag
     6781 tgactttcgg tgacagatac ccgattgggc acccggctgg taagttatga tagaaagcca
     6841 acgctgtact attggcttag ctatggcaat attttgatta tcagctagtt ttattaacgt
     6901 tataattagt gtaaccagtt tttcatctat ttcatttatt tcatttattt actttaattg
     6961 cagatccccc taacgcgttt aaagctttta ttcactagct tatgtatttt ttataggaaa
     7021 cgcgacgcgt aacatcgcgc aaatgaaggt tttgatgtat tataatgagg tattcttcct
     7081 tatatacatc gatgaaaagc gttgacagca tacattggaa agaaatagga aacggacacc
     7141 ggaagaaaaa atagatctat gAAGGCTTTA ACTGCAAGAC AACAGGAAGT TTTTGATTTG
     7201 ATAAGAGATC ATATATCTCA AACTGGAATG CCACCAACAA GAGCTGAAAT AGCTCAAAGA
     7261 TTAGGATTTA GATCTCCAAA CGCTGCAGAA GAACATTTGA AAGCTTTGGC AAGGAAAGGT
     7321 GTCATCGAAA TTGTCTCTGG TGCTTCAAGA GGTATTAGAC TATTACAAGA AGAGGAAGAA
     7381 GGATTGCCAT TGGTTGGTAG AGTTGCTGCT GGTGAACCAT TATTAGCACA GCAACATATT
     7441 GAGGGTCATT ATCAAGTAGA TCCATCTTTA TTCAAACCAA ATGCTGATTT TTTGTTGAGA
     7501 GTAAGTGGTA TGTCTATGAA AGATATTGGT ATCATGGATG GTGACTTATT GGCTGTTCAT
     7561 AAAACTCAAG ATGTTAGAAA CGGTCAAGTT GTCGTTGCCA GAATTGATGA TGAAGTCACT
     7621 GTTAAAAGAT TGAAGAAACA AGGTAATAAA GTGGAATTGT TACCAGAAAA TTCTGAATTT
     7681 AAGCCAATTG TTGTTGATTT AAGGCAACAA TCTTTTACTA TTGAAGGTTT AGCTGTCGGT
     7741 GTTATCAGAA ATGGTGATTG GTTAGGTTCA GGTTCTCCTC CAAAAAAAAA GAGAAAAGTT
     7801 GGATCTGGTT CTAGACCATC TAGTACAACA AAATCAGATA ATTCGCCTCC AAAATTAGAA
     7861 AGCGAGAATT TTAAGGATAA TGAGTTGGTA ACAGTAACTA ATCAGCCGCT TTTAGGCGTT
     7921 GGCCTCATGG ATGACGATGC GCCAGAATCC CCCTCTCAAA TTAATGATTT TATTCCTCAG
     7981 AAATTGATTA TAGAACCCAA TACTCTCGAA TTGAATGGTC TAACAGAAGA AACGCCTCAT
     8041 GACTTACCCA AGAATACCGC TAAGGGCAGA GATGAAGAAG ATTTTCCTCT CGACTATTTT
     8101 CCTGTATCTG TTGAATACCC TACGGAGGAA AATGCGTTTG ATCCGTTCCC TCCACAGGCT
     8161 TTTACGCCAG CTGCCCCTTC CATGCCTATT TCCTATGATA ACGTGAATGA AAGGGATTCT
     8221 ATGCCCGTTA ATTCTCTTCT TAATAGATAC CCCTATCAGT TATCAGTGGC ACCCACTTTC
     8281 CCAGTGCCAC CATCATCATC GAGGCAACAT TTTATGACAA ATCGGGATTT TTATTCATCT
     8341 AACAATAACA AGGAAAAATT GGTATCTCCT AGCGACCCTA CCAGCTACAT GAAGTATGAC
     8401 GAACCAGTTA TGGATTTTGA TGAATCTCGG CCAAATGAAA ACTGTACAAA TGCAAAATCT
     8461 CACAACTCTG GCCAGCAAAC TAAACAACAC CAATTATATT CTAACAACTT CCAGCAATCT
     8521 TACCCAAACG GAATGGTTCC AGGATACTAC CCAAAAATGC CGTATAATCC CATGGGGGGG
     8581 GATCCTCTAC TCGATCAAGC CTTTTATGGC GCGGACGATT TTTTCTTTCC ACCAGAAGGA
     8641 TGTGATAACA ATATGCTGTA TCCACAAACT GCAACTTCAT GGAATGTTTT GCCCCCTCAA
     8701 GCTATGCAAC CAGCTCCAAC CTATGTTGGG AGGCCATACA CACCGAATTA TAGATCGACA
     8761 CCAGGTTCCG CGATGTTCCC ATACATGCAA AGTTCAAATT CCATGCAGTG GAACACTGCT
     8821 GTTTCACCTT ATAGTTCGAG AGCACCATCT ACAACTGCTA AAAACTATCC TCCTAGCACA
     8881 TTTTATTCTC AAAATATAAA TCAATACCCA CGGCGAAGAA CTGTGGGAAT GAAGTCATCA
     8941 CAAGGAAATG TTCCAACAGG TAATAAACAA TCTGTGGGCA AGTCTGCAAA AATTTCAAAG
     9001 CCTCTACATA TTAAGACAAG TGCTTATCAG AAGCAATACA AAATCAACTT GGAAACGAAA
     9061 GCCAGGCCAA GTGCTGGTGA CGAAGATTCT GCTCATCCTG ATAAGAACAA AGAAATTTCG
     9121 ATGCCTACTC CGGATTCCAA TACTTTGGTG GTCCAGTCAG AAGAAGGTGG AGCTCATTCA
     9181 CTTGAGGTAG ATACCAATCG AAGGTCCGAT AAAAACCTTC CAGATGCAAC CGGATCCtaa
     9241 ctcgagagct tttgattaag ccttctagtc caaaaaacac gtttttttgt catttatttc
     9301 attttcttag aatagtttag tttattcatt ttatagtcac gaatgtttta tgattctata
     9361 tagggttgca aacaagcatt tttcatttta tgttaaaaca atttcaggtt taccttttat
     9421 tctgcttgtg gtgacgcgtg tatccgcccg ctcttttggt cacccatgta tgctgagcag
     9481 ttacagagat gttacgaacc actagtgcac tgcagtacaC AACGTCGAGT TCCACTACGA
     9541 GGATGGAAGG CGCAAGTTTC gagtagagca cttgaatcca ctgccccggg aatctcggtc
     9601 gtaatgattt ctataatgac gaaaaaaaaa aaattggaaa gaaaaagctt catggccttt
     9661 ataaaaagga actatccaat acctcgccag aaccaagtaa cagtatttta cggggcacaa
     9721 atcaagaaca ataagacagg actgtaaaga tggacgcatt gaactccaaa gaacaacaag
     9781 agttccaaaa agtagtggaa caaaagcaaa tgaaggattt catgcgtttg tactctaatc
     9841 tggtagaaag atgtttcaca gactgtgtca atgacttcac aacatcaaag ctaaccaata
     9901 aggaacaaac atgcatcatg aagtgctcag aaaagttctt gaagcatagc gaacgtgtag
     9961 ggcagcgttt ccaagaacaa aacgctgcct tgggacaagg cttgggccga taaggtgtac
    10021 tggcgtatat atatctaatt atgtatctct ggtgtagccc atttttagca tgtaaatata
    10081 aaga
//
