# Supplementary material for: Automation protocol for high-efficiency and high-quality genomic DNA extraction from Saccharomyces cerevisiae
Source: PLoS One. 2023 Oct 17;18(10):e0292401. doi: 10.1371/journal.pone.0292401 (PMC10581484; doi:10.1371/journal.pone.0292401)
Supplement: S3 File — (ZIP) [file pone.0292401.s003.zip › File_S3/ybs1039-colony-1-ura3-locus.gb]

LOCUS       yBS1039_colony_1_URA3_ 11865 bp ds-DNA     linear       15-OCT-2022
DEFINITION  .
COMMENT     yBS1039 colony 1. Full genotype: MATa his3Δ1 leu2Δ0 met15Δ0 ura3Δ0,
            sst2Δ0 far1Δ0 bar1Δ0 ste2Δ0 ste12Δ0 gpa1Δ0 ste3Δ0 mf(alpha)1Δ0
            mf(alpha)2Δ0 mfa1Δ0 mfa2Δ0 gpr1Δ0 gpa2Δ0, can1Δ0 fcy1Δ0, URA3::LexO
            (6x)-pLEU2m-sfGFP-tTDH1 pCCW12-CB2-ymTagBFP2-tDIT1-Barcode URA3
            pPGK1-GPA1-Gαi1/2-tENO2 pRAD27-LexA-PRD-tENO1 Strain lineage: S288C
            > BY4741 > yWS677 > yBS1010 > yBS1027 > yBS1039
FEATURES             Location/Qualifiers
     primer          1..20
                     /label="URA3_5HRamplify_f"
                     /note="sequence: GCTAAATTCGAGTGAAACAC"
                     /ApEinfo_revcolor="#b4abac"
                     /ApEinfo_fwdcolor="#b4abac"
     misc_feature    1..500
                     /label="URA3 5' Homology"
                     /ApEinfo_revcolor="#84b0dc"
                     /ApEinfo_fwdcolor="#84b0dc"
     misc_feature    complement(501..520)
                     /label="URA3 5' barcode"
                     /ApEinfo_revcolor="#008000"
                     /ApEinfo_fwdcolor="#008000"
     misc_feature    591..606
                     /label="LBD"
                     /ApEinfo_revcolor="#f58a5e"
                     /ApEinfo_fwdcolor="#f58a5e"
     misc_feature    622..637
                     /label="LBD"
                     /ApEinfo_revcolor="#f58a5e"
                     /ApEinfo_fwdcolor="#f58a5e"
     misc_feature    654..669
                     /label="LBD"
                     /ApEinfo_revcolor="#f58a5e"
                     /ApEinfo_fwdcolor="#f58a5e"
     misc_feature    685..700
                     /label="LBD"
                     /ApEinfo_revcolor="#f58a5e"
                     /ApEinfo_fwdcolor="#f58a5e"
     misc_feature    717..732
                     /label="LBD"
                     /ApEinfo_revcolor="#f58a5e"
                     /ApEinfo_fwdcolor="#f58a5e"
     misc_feature    748..763
                     /label="LBD"
                     /ApEinfo_revcolor="#f58a5e"
                     /ApEinfo_fwdcolor="#f58a5e"
     misc_feature    794..918
                     /label="ScLEU2 Promoter"
                     /ApEinfo_revcolor="#84b0dc"
                     /ApEinfo_fwdcolor="#84b0dc"
     misc_feature    928..1638
                     /label="sfGFP"
                     /ApEinfo_revcolor="#b1ff67"
                     /ApEinfo_fwdcolor="#b1ff67"
     terminator      1654..1877
                     /label="ScTDH1 Terminator"
                     /ApEinfo_revcolor="#ff9ccd"
                     /ApEinfo_fwdcolor="#ff9ccd"
     misc_feature    1882..1906
                     /label="Con1 scar"
                     /ApEinfo_revcolor="#ffef86"
                     /ApEinfo_fwdcolor="#ffef86"
     promoter        1907..2606
                     /label="ScCCW12 Promoter"
                     /ApEinfo_revcolor="#84b0dc"
                     /ApEinfo_fwdcolor="#84b0dc"
     primer          2516..2555
                     /label="LibB_Amp_f2"
                     /note="sequence: CATTGTTCTAATTATTCTTATTCTCCTTTATTCTTTCCTA"
                     /ApEinfo_revcolor="#75c6a9"
                     /ApEinfo_fwdcolor="#75c6a9"
     CDS             2613..3692
                     /label="CB2"
                     /ApEinfo_revcolor="#b1ff67"
                     /ApEinfo_fwdcolor="#b1ff67"
     CDS             2613..3698
                     /label="Translation 2613-3698"
     misc_feature    3693..3704
                     /label="Linker"
                     /ApEinfo_revcolor="#c6c9d1"
                     /ApEinfo_fwdcolor="#c6c9d1"
     CDS             3699..4406
                     /label="Translation 3699-4406"
     CDS             3705..4406
                     /label="ymTagBFP2"
                     /ApEinfo_revcolor="#85dae9"
                     /ApEinfo_fwdcolor="#85dae9"
     primer          complement(3746..3767)
                     /label="BFPseq_r"
                     /note="sequence: GTTGTCGACAGTACCTTCCATA"
                     /ApEinfo_revcolor="#c7b0e3"
                     /ApEinfo_fwdcolor="#c7b0e3"
     terminator      4411..4660
                     /label="tDIT1"
                     /ApEinfo_revcolor="#d59687"
                     /ApEinfo_fwdcolor="#d59687"
     misc_feature    4661..4683
                     /label="Barcode"
                     /ApEinfo_revcolor="#84b0dc"
                     /ApEinfo_fwdcolor="#84b0dc"
     misc_feature    4684..4714
                     /label="Priming buffer"
                     /ApEinfo_revcolor="#ffef86"
                     /ApEinfo_fwdcolor="#ffef86"
     misc_feature    4715..4732
                     /label="SceI-site"
                     /ApEinfo_revcolor="#f58a5e"
                     /ApEinfo_fwdcolor="#f58a5e"
     misc_feature    4715..4737
                     /label="CRISPR cut"
                     /ApEinfo_revcolor="#ff9ccd"
                     /ApEinfo_fwdcolor="#ff9ccd"
     terminator      complement(4735..4812)
                     /label="URA3 Terminator"
                     /ApEinfo_revcolor="#faac61"
                     /ApEinfo_fwdcolor="#faac61"
     CDS             complement(4813..5616)
                     /label="URA3"
                     /ApEinfo_revcolor="#faac61"
                     /ApEinfo_fwdcolor="#faac61"
     promoter        complement(5617..5793)
                     /label="URA3 Promoter"
                     /ApEinfo_revcolor="#faac61"
                     /ApEinfo_fwdcolor="#faac61"
     misc_feature    complement(5791..5813)
                     /label="CRISPR cut"
                     /ApEinfo_revcolor="#ff9ccd"
                     /ApEinfo_fwdcolor="#ff9ccd"
     misc_feature    5796..5813
                     /label="SceI-site"
                     /ApEinfo_revcolor="#f58a5e"
                     /ApEinfo_fwdcolor="#f58a5e"
     misc_feature    5822..5842
                     /label="Con2 scar"
                     /ApEinfo_revcolor="#ffef86"
                     /ApEinfo_fwdcolor="#ffef86"
     promoter        5847..6546
                     /label="ScPGK1 Promoter"
                     /ApEinfo_revcolor="#84b0dc"
                     /ApEinfo_fwdcolor="#84b0dc"
     misc_feature    6556..7953
                     /label="GPA1 (1-467)"
                     /ApEinfo_revcolor="#f58a5e"
                     /ApEinfo_fwdcolor="#f58a5e"
     misc_feature    7954..7968
                     /label="Gαi1/2"
                     /ApEinfo_revcolor="#c7b0e3"
                     /ApEinfo_fwdcolor="#c7b0e3"
     terminator      7982..8206
                     /label="ScENO2 Terminator"
                     /ApEinfo_revcolor="#ff9ccd"
                     /ApEinfo_fwdcolor="#ff9ccd"
     promoter        8240..8933
                     /label="ScRAD27 Promoter"
                     /ApEinfo_revcolor="#84b0dc"
                     /ApEinfo_fwdcolor="#84b0dc"
     misc_feature    8943..9545
                     /label="LexA"
                     /ApEinfo_revcolor="#84b0dc"
                     /ApEinfo_fwdcolor="#84b0dc"
     misc_feature    9558..9581
                     /label="NLS"
                     /ApEinfo_revcolor="#c7b0e3"
                     /ApEinfo_fwdcolor="#c7b0e3"
     misc_feature    9594..11012
                     /label="STE12 (216-688)"
                     /ApEinfo_revcolor="#c7b0e3"
                     /ApEinfo_fwdcolor="#c7b0e3"
     terminator      11028..11252
                     /label="ScENO1 Terminator"
                     /ApEinfo_revcolor="#ff9ccd"
                     /ApEinfo_fwdcolor="#ff9ccd"
     misc_feature    11301..11323
                     /label="CRISPR LP"
                     /ApEinfo_revcolor="#f58a5e"
                     /ApEinfo_fwdcolor="#f58a5e"
     misc_feature    11346..11365
                     /label="URA3 3' barcode"
                     /ApEinfo_revcolor="#008000"
                     /ApEinfo_fwdcolor="#008000"
     misc_feature    11366..11865
                     /label="URA3 3' Homology"
                     /ApEinfo_revcolor="#84b0dc"
                     /ApEinfo_fwdcolor="#84b0dc"
     primer          complement(11841..11865)
                     /label="URA3_3HRamplify_r"
                     /note="sequence: TCTTTATATTTACATGCTAAAAATG"
                     /ApEinfo_revcolor="#85dae9"
                     /ApEinfo_fwdcolor="#85dae9"
ORIGIN
        1 GCTAAATTCG AGTGAAACAC AGGAAGATCA GAAAATCCTC ATTTCATCCA TATTAACAAT
       61 AATTTCAAAT GTTTATTTGC ATTATTTGAA ACTAGGCAAG ACAAGCAACG AAACGTTTTT
      121 GAAAATTTTG AGTATTTTCA ATAAATTTGT AGAGGACTCA GATATTGAAA AAAAGCTACA
      181 GCAATTAATA CTTGATAAGA AGAGTATTGA GAAGGGCAAC GGTTCATCAT CTCATGGATC
      241 TGCACATGAA CAAACACCAG AGTCAAACGA CGTTGAAATT GAGGCTACTG CGCCAATTGA
      301 TGACAATACA GACGATGATA ACAAACCGAA GTTATCTGAT GTAGAAAAGG ATTAAAGATG
      361 CTAAGAGATA GTGATGATAT TTCATAAATA ATGTAATTCT ATATATGTTA ATTACCTTTT
      421 TTGCGAGGCA TATTTATGGT GAAGGATAAG TTTTGACCAT CAAAGAAGGT TAATGTGGCT
      481 GTGGTTTCAG GGTCCATAAA GCCCACATGG ATAACATTAC CCCTGAATTC GCATCTAGAC
      541 TGAACTGGCC GATAATTGCA GACGAACGGG TAGTCCATCG TTGTAGGATA CTGTATATAC
      601 ACCCAGTAGA GTAGGTGACT ACTGTATGAG CATACAGTAG TGACAACCAC TTACTGTATA
      661 TAAATACAGT AGTGGTCATC GATACTGTAT ATAAAACCAG TAGGCAATCG TTTGTACTGT
      721 ATGTACATAC AGTATACCTC GCAACTACTG TATATAAACA CAGTAATTAA CTTGTAATAT
      781 TCTAATCAAT TGACAATATT ATTTAAGGAC CTATTGTTTT TTCCAATAGG TGGTTAGCAA
      841 TCGTCTTACT TTCTAACTTT TCTTACCTTT TACATTTCAG CAATATATAT ATATATATTT
      901 CAAGGATATA CCATTCTAAG ATCTATGTCC AAGGGTGAAG AGCTATTTAC TGGGGTTGTA
      961 CCCATTTTGG TAGAACTGGA CGGAGATGTA AACGGACATA AATTCTCTGT TAGAGGTGAG
     1021 GGCGAAGGCG ATGCCACCAA TGGTAAATTG ACTCTGAAGT TTATATGCAC TACGGGTAAA
     1081 TTACCTGTTC CTTGGCCAAC CCTAGTAACA ACTTTGACAT ATGGTGTTCA ATGTTTCTCA
     1141 AGATACCCAG ACCATATGAA AAGGCATGAT TTCTTTAAAA GTGCTATGCC AGAAGGCTAC
     1201 GTGCAAGAGA GAACTATCTC CTTTAAGGAT GACGGTACGT ATAAAACACG AGCAGAAGTG
     1261 AAATTCGAAG GGGATACACT AGTTAATCGC ATCGAATTAA AGGGTATAGA CTTTAAGGAA
     1321 GATGGTAATA TTCTCGGCCA TAAACTTGAG TATAATTTCA ACTCGCATAA TGTGTACATT
     1381 ACAGCTGACA AACAAAAGAA CGGAATTAAA GCGAATTTTA AAATCAGGCA CAACGTCGAA
     1441 GATGGGTCTG TTCAACTTGC CGATCATTAT CAGCAAAACA CCCCTATTGG TGATGGTCCA
     1501 GTCTTGTTAC CCGATAATCA CTACTTAAGC ACACAGTCTA GATTGTCAAA AGATCCGAAT
     1561 GAAAAGCGTG ATCACATGGT TTTATTGGAA TTTGTCACCG CTGCAGGAAT AACTCACGGA
     1621 ATGGACGAGC TTTATAAGGG ATCCTAACTC GAGATAAAGC AATCTTGATG AGGATAATGA
     1681 TTTTTTTTTG AATATACATA AATACTACCG TTTTTCTGCT AGATTTTGTG ATGACGTAAA
     1741 TAAGTACATA TTACTTTTTA AGCCAAGACA AGATTAAGCA TTAACTTTAC CCTTTTCTTT
     1801 CTAAGTTTCA ATATTAGTTA TCACTGTTTA AAAGTTATGG CGAGAACGTC GGCGGTTAAA
     1861 ATATATTACC CTGAACGGCT GCCAAACCAG ATGTCAACAC AGCTACCACC CATGAACCAC
     1921 ACGGTTAGTC CAAAAGGGGC AGTTCAGATT CCAGATGCGG GAATTAGCTT GCTGCCACCC
     1981 TCACCTCACT AACGCTGCGG TGTGCGGATA CTTCATGCTA TTTATAGACG CGCGTGTCGG
     2041 AATCAGCACG CGCAAGAACC AAATGGGAAA ATCGGAATGG GTCCAGAACT GCTTTGAGTG
     2101 CTGGCTATTG GCGTCTGATT TCCGTTTTGG GAATCCTTTG CCGCGCGCCC CTCTCAAAAC
     2161 TCCGCACAAG TCCCAGAAAG CGGGAAAGAA ATAAAACGCC ACCAAAAAAA AAAAAATAAA
     2221 AGCCAATCCT CGAAGCGTGG GTGGTAGGCC CTGGATTATC CCGTACAAGT ATTTCTCAGG
     2281 AGTAAAAAAA CCGTTTGTTT TGGAATTTCC CATTTCGCGG CCACCTACGC CGCTATCTTT
     2341 GCAACAACTA TCTGCGATAA CTCAGCAAAT TTTGCATATT CGTGTTGCAG TATTGCGATA
     2401 ATGGGAGTCT TACTTCCAAC ATAACGGCAG AAAGAAATGT GAGAAAATTT TGCATCCTTT
     2461 GCCTCCGTTC AAGTATATAA AGTCGGCATG CTTGATAATC TTTCTTTCCA TCCTACATTG
     2521 TTCTAATTAT TCTTATTCTC CTTTATTCTT TCCTAACATA CCAAGAAATT AATCTTCTGT
     2581 CATTCGCTTA AACACTATAT CAATAAAGAT CTATGGAAGA ATGCTGGGTA ACAGAAATCG
     2641 CCAACGGTTC AAAAGATGGT TTAGACTCAA ATCCTATGAA AGACTACATG ATATTGTCAG
     2701 GTCCACAAAA GACTGCTGTT GCAGTTTTGT GTACTTTGTT GGGTTTGTTG TCTGCTTTGG
     2761 AAAACGTTGC AGTTTTGTAT TTGATCTTGT CTTCACATCA ATTGAGAAGA AAGCCATCTT
     2821 ATTTGTTTAT TGGTTCATTG GCTGGTGCAG ATTTCTTGGC TTCTGTTGTT TTTGCATGTT
     2881 CATTCGTTAA CTTCCATGTT TTCCATGGTG TTGATTCTAA GGCTGTTTTC TTGTTGAAGA
     2941 TCGGTTCAGT TACTATGACT TTTACTGCTT CTGTTGGTTC ATTGTTGTTG ACAGCAATCG
     3001 ATAGATATTT GTGTTTGAGA TATCCACCAT CTTACAAAGC TTTATTGACA AGAGGTAGAG
     3061 CATTAGTTAC TTTGGGTATT ATGTGGGTTT TATCTGCTTT GGTTTCATAT TTGCCATTAA
     3121 TGGGTTGGAC ATGTTGTCCA AGACCATGTT CTGAATTGTT CCCATTGATC CCAAACGATT
     3181 ACTTATTGTC TTGGTTGTTG TTTATTGCAT TTTTGTTTTC TGGTATCATC TATACTTACG
     3241 GTCATGTTTT GTGGAAAGCT CATCAACATG TTGCATCTTT GTCAGGTCAT CAAGATAGAC
     3301 AAGTTCCTGG TATGGCAAGA ATGAGATTAG ATGTTAGATT GGCTAAAACT TTGGGTTTAG
     3361 TTTTGGCAGT TTTGTTGATC TGTTGGTTCC CAGTTTTAGC TTTGATGGCA CATTCTTTAG
     3421 CTACTACATT GTCAGATCAA GTTAAGAAAG CTTTCGCATT CTGTTCTATG TTGTGTTTGA
     3481 TTAATTCAAT GGTTAATCCA GTTATATATG CATTGAGATC TGGTGAAATC AGATCTTCAG
     3541 CTCATCATTG TTTAGCACAT TGGAAGAAAT GTGTTAGAGG TTTGGGTTCA GAAGCTAAAG
     3601 AAGAAGCACC AAGATCTTCA GTTACAGAAA CTGAAGCAGA CGGTAAAATA ACTCCTTGGC
     3661 CTGACTCCAG AGACTTAGAC TTGTCCGACT GTGGATCCGG ATCCTCCGAA GAATTGATCA
     3721 AGGAAAACAT GCACATGAAA TTGTATATGG AAGGTACTGT CGACAACCAC CACTTCAAAT
     3781 GCACCTCCGA AGGTGAAGGT AAACCTTATG AAGGTACACA AACCATGAGA ATCAAAGTCG
     3841 TCGAAGGTGG TCCATTGCCA TTTGCTTTCG ACATTTTGGC CACATCTTTC TTGTATGGTT
     3901 CCAAAACTTT CATCAATCAC ACCCAAGGTA TTCCAGACTT CTTTAAACAA TCTTTCCCTG
     3961 AAGGTTTCAC TTGGGAAAGA GTCACCACCT ATGAAGATGG TGGTGTCTTG ACTGCTACTC
     4021 AAGACACATC CTTACAAGAC GGTTGCTTGA TCTATAACGT CAAGATTAGA GGTGTCAACT
     4081 TCACATCAAA CGGTCCTGTC ATGCAAAAAA AGACATTGGG TTGGGAAGCT TTCACCGAAA
     4141 CTTTGTATCC TGCCGACGGT GGTTTAGAAG GTAGAAACGA CATGGCCTTA AAATTGGTCG
     4201 GTGGTAGTCA CTTGATTGCC AACGCCAAAA CAACCTATAG ATCCAAAAAA CCTGCCAAAA
     4261 ACTTGAAAAT GCCTGGTGTC TATTATGTCG ACTATAGATT GGAAAGAATT AAGGAAGCCA
     4321 ACAACGAAAC TTATGTCGAA CAACACGAAG TTGCTGTCGC CAGATATTGT GACTTGCCTT
     4381 CAAAATTGGG TCACAAATTG AACTAATGGC TAAAGTAAGA GCGCTACATT GGTCTACCTT
     4441 TTTGTTCTTT TACTTAAACA TTAGTTAGTT CGTTTTCTTT TTCTCATTTT TTTATGTTTC
     4501 CCCCCCAAAG TTCTGATTTT ATAATATTTT ATTTCACACA ATTCCATTTA ACAGAGGGGG
     4561 AATAGATTCT TTAGCTTAGA AAATTAGTGA TCAATATATA TTTGCCTTTC TTTTCATCTT
     4621 TTCAGTGATA TTAATGGTTT CGAGACACTG CAATGGCCCT CGATGAATTT TAAATGAAAT
     4681 TGTGATCGTG GACACTTATC GGCTTAGACC TACCATTACC CTGTTATCCC TAAAGGGTAA
     4741 TAACTGATAT AATTAAATTG AAGCTCTAAT TTGTGAGTTT AGTATACATG CATTTACTTA
     4801 TAATACAGTT TTTTAGTTTT GCTGGCCGCA TCTTCTCAAA TATGCTTCCC AGCCTGCTTT
     4861 TCTGTAACGT TCACCCTCTA CCTTAGCATC CCTTCCCTTT GCAAATAGTC CTCTTCCAAC
     4921 AATAATAATG TCAGATCCTG TAGAAACCAC ATCATCCACG GTTCTATACT GTTGACCCAA
     4981 TGCATCTCCC TTGTCATCTA AACCCACACC GGGTGTCATA ATCAACCAAT CGTAACCTTC
     5041 ATCTCTTCCA CCCATGTCTC TTTGAGCAAT AAAGCCGATA ACAAAATCTT TGTCGCTCTT
     5101 CGCAATGTCA ACAGTACCCT TAGTATATTC TCCAGTAGAT AGGGAGCCCT TGCATGACAA
     5161 TTCTGCTAAC ATCAAAAGGC CTCTAGGTTC CTTTGTTACT TCTTCTGCCG CCTGCTTCAA
     5221 ACCGCTAACA ATACCTGGGC CCACCACACC GTGTGCATTC GTAATGTCTG CCCATTCTGC
     5281 TATTCTGTAT ACACCCGCAG AGTACTGCAA TTTGACTGTA TTACCAATGT CAGCAAATTT
     5341 TCTGTCCTCG AAGAGTAAAA AATTGTACTT GGCGGATAAT GCCTTTAGCG GCTTAACTGT
     5401 GCCCTCCATG GAAAAATCAG TCAAGATATC CACATGTGTT TTTAGTAAAC AAATTTTGGG
     5461 ACCTAATGCT TCAACTAACT CCAGTAATTC CTTGGTGGTA CGAACATCCA ATGAAGCACA
     5521 CAAGTTTGTT TGCTTTTCGT GCATGATATT AAATAGCTTG GCAGCAACAG GACTAGGATG
     5581 AGTAGCAGCA CGTTCCTTAT ATGTAGCTTT CGACATGATT TATCTTCGTT TCCTGCACGT
     5641 TTTTGTTCTG TGCAGTTGGG TTAAGAATAC TGGGCAATTT CATGTTTCTT CAACACTACA
     5701 TATGCGTATA TATACCAATC TAAGTCTGTG CTCCTTCCTT CGTTCTTCCT TCTGTTCGGA
     5761 GATTACCGAA TCAAAAAAAT TTCAAGGAAA CCGTTTAGGG ATAACAGGGT AATGCTGGAT
     5821 GCACACACTG GCTTAAGATG ACAACGGTGA GTAAGGAAAG AGTGAGGAAC TATCGCATAC
     5881 CTGCATTTAA AGATGCCGAT TTGGGCGCGA ATCCTTTATT TTGGCTTCAC CCTCATACTA
     5941 TTATCAGGGC CAGAAAAAGG AAGTGTTTCC CTCCTTCTTG AATTGATGTT ACCCTCATAA
     6001 AGCACGTGGC CTCTTATCGA GAAAGAAATT ACCGTCGCTC GTGATTTGTT TGCAAAAAGA
     6061 ACAAAACTGA AAAAACCCAG ACACGCTCGA CTTCCTGTCA TCCTATTGAT TGCAGCTTCC
     6121 AATTTCGTCA CACAACAAGG TCCTAGCGAC GGCTCACAGG TTTTGTAACA AGCAATCGAA
     6181 GGTTCTGGAA TGGCGGGAAA GGGTTTAGTA CCACATGCTA TGATGCCCAC TGTGATCTCC
     6241 AGAGCAAAGT TCGTTCGATC GTACTGTTAC TCTCTCTCTT TCAAACAGAA TTGTCCGAAT
     6301 CGTGTGACAA CAACAGCCTG TTCTCACACA CTCTTTTCTT CTAACCAAGG GGGTGGTTTA
     6361 GTTTAGTAGA ACCTCGTGAA ACTTACATTT ACATATATAT AAACTTGCAT AAATTGGTCA
     6421 ATGCAAGAAA TACATATTTG GTCTTTTCTA ATTCGTAGTT TTTCAAGTTC TTAGATGCTT
     6481 TCTTTTTCTC TTTTTTACAG ATCATCAAGG AAGTAATTAT CTACTTTTTA CAACAAATAT
     6541 AAAACAAGAT CTATGGGGTG TACAGTGAGT ACGCAAACAA TAGGTGACGA AAGTGATCCT
     6601 TTTCTACAGA ACAAAAGAGC CAATGATGTC ATCGAGCAAT CGTTGCAGCT GGAGAAACAA
     6661 CGTGACAAGA ATGAAATAAA ACTGTTACTA TTAGGTGCCG GTGAGTCAGG TAAATCAACG
     6721 GTTTTAAAAC AATTAAAATT ATTACATCAA GGCGGTTTCT CCCATCAAGA AAGGTTACAG
     6781 TATGCTCAAG TGATATGGGC AGATGCCATA CAATCAATGA AAATTTTGAT TATTCAGGCC
     6841 AGAAAACTAG GTATTCAACT TGACTGTGAT GATCCGATCA ACAATAAAGA TTTGTTTGCA
     6901 TGCAAGAGAA TACTGCTAAA GGCTAAAGCT TTAGATTATA TCAACGCCAG TGTTGCCGGT
     6961 GGTTCTGATT TTCTAAATGA TTATGTACTG AAGTACTCAG AAAGGTATGA AACTAGGAGG
     7021 CGTGTTCAGA GTACCGGACG AGCAAAAGCT GCTTTCGATG AGGACGGAAA TATTTCTAAT
     7081 GTCAAAAGTG ACACTGACAG AGATGCTGAA ACGGTGACGC AAAATGAGGA TGCTGATAGA
     7141 AACAACAGTA GTAGAATTAA CCTACAGGAT ATTTGCAAGG ACTTGAACCA AGAAGGCGAT
     7201 GACCAGATGT TTGTTAGAAA AACATCAAGG GAAATTCAAG GACAAAATAG ACGAAATCTT
     7261 ATTCACGAGG ACATTGCTAA GGCAATAAAG CAACTTTGGA ATAACGACAA AGGTATAAAG
     7321 CAGTGTTTTG CACGTTCTAA TGAGTTTCAA TTGGAGGGCT CAGCTGCATA CTACTTTGAT
     7381 AACATTGAGA AATTTGCTAG TCCGAATTAT GTCTGTACGG ATGAGGACAT TTTGAAGGGC
     7441 CGTATAAAGA CTACAGGCAT TACAGAAACC GAATTTAACA TCGGCTCGTC CAAATTCAAG
     7501 GTTCTCGACG CTGGTGGGCA GCGTTCTGAA CGTAAGAAGT GGATTCATTG TTTCGAAGGA
     7561 ATTACAGCAG TTTTATTTGT TTTAGCAATG AGTGAATACG ACCAGATGTT GTTTGAGGAT
     7621 GAAAGAGTGA ACAGAATGCA TGAATCAATA ATGCTATTTG ACACGTTATT GAACTCTAAG
     7681 TGGTTCAAAG ATACACCGTT TATTTTGTTT TTAAATAAAA TTGATTTGTT CGAGGAAAAG
     7741 GTAAAAAGCA TGCCCATAAG AAAGTACTTT CCTGATTACC AGGGACGTGT CGGCGATGCA
     7801 GAAGCGGGTC TAAAATATTT TGAGAAGATA TTTTTGAGCT TGAATAAGAC AAACAAACCA
     7861 ATCTACGTGA AACGAACCTG CGCTACCGAT ACCCAAACTA TGAAGTTCGT ATTGAGTGCA
     7921 GTCACCGATC TAATCATCCA GCAAAACCTG AAAGATTGTG GTTTGTTTTA ACTCGAGTGG
     7981 CAGTGCTTTT AACTAAGAAT TATTAGTCTT TTCTGCTTAT TTTTTCATCA TAGTTTAGAA
     8041 CACTTTATAT TAACGAATAG TTTATGAATC TATTTAGGTT TAAAAATTGA TACAGTTTTA
     8101 TAAGTTACTT TTTCAAAGAC TCGTGCTGTC TATTGCATAA TGCACTGGAA GGGGAAAAAA
     8161 AAGGTGCACA CGCGTGGCTT TTTCTTGAAT TTGCAGTTTG AAAAATGCTG GTTCTGTATG
     8221 GGCACAGACA ACCTAAACGC CTTGTGAAAT TGCAAATATG GTGATTTGAA ACGTTTCCTA
     8281 GTGCAGCAGG ATCACAGATA ACGTGTAAAG GGCTTAGCAG TTGATAATCC TCTCTAGTTA
     8341 AGACCTAAAC AAAATGCTGT CACTAACCGT AGTATTAAAT GACACACTTT GGTGACTTTC
     8401 GTTAATGGGG ATGTGGTAGT GGCCATTGCC AATAAACAAA AAGAACAGGG AAAGAAGTAG
     8461 AAAGTGATAT AAGTTTGCTT GCCACTTTTC GTTTTTCACG AAAAAAACAG GCGAAAAAAA
     8521 ATGCTAGACA AGTACCCGGC TGAATCACAC CTCGTTAACA GTGACTTTCG GTGACAGATA
     8581 CCCGATTGGG CACCCGGCTG GTAAGTTATG ATAGAAAGCC AACGCTGTAC TATTGGCTTA
     8641 GCTATGGCAA TATTTTGATT ATCAGCTAGT TTTATTAACG TTATAATTAG TGTAACCAGT
     8701 TTTTCATCTA TTTCATTTAT TTCATTTATT TACTTTAATT GCAGATCCCC CTAACGCGTT
     8761 TAAAGCTTTT ATTCACTAGC TTATGTATTT TTTATAGGAA ACGCGACGCG TAACATCGCG
     8821 CAAATGAAGG TTTTGATGTA TTATAATGAG GTATTCTTCC TTATATACAT CGATGAAAAG
     8881 CGTTGACAGC ATACATTGGA AAGAAATAGG AAACGGACAC CGGAAGAAAA AATAGATCTA
     8941 TGAAGGCTTT AACTGCAAGA CAACAGGAAG TTTTTGATTT GATAAGAGAT CATATATCTC
     9001 AAACTGGAAT GCCACCAACA AGAGCTGAAA TAGCTCAAAG ATTAGGATTT AGATCTCCAA
     9061 ACGCTGCAGA AGAACATTTG AAAGCTTTGG CAAGGAAAGG TGTCATCGAA ATTGTCTCTG
     9121 GTGCTTCAAG AGGTATTAGA CTATTACAAG AAGAGGAAGA AGGATTGCCA TTGGTTGGTA
     9181 GAGTTGCTGC TGGTGAACCA TTATTAGCAC AGCAACATAT TGAGGGTCAT TATCAAGTAG
     9241 ATCCATCTTT ATTCAAACCA AATGCTGATT TTTTGTTGAG AGTAAGTGGT ATGTCTATGA
     9301 AAGATATTGG TATCATGGAT GGTGACTTAT TGGCTGTTCA TAAAACTCAA GATGTTAGAA
     9361 ACGGTCAAGT TGTCGTTGCC AGAATTGATG ATGAAGTCAC TGTTAAAAGA TTGAAGAAAC
     9421 AAGGTAATAA AGTGGAATTG TTACCAGAAA ATTCTGAATT TAAGCCAATT GTTGTTGATT
     9481 TAAGGCAACA ATCTTTTACT ATTGAAGGTT TAGCTGTCGG TGTTATCAGA AATGGTGATT
     9541 GGTTAGGTTC AGGTTCTCCT CCAAAAAAAA AGAGAAAAGT TGGATCTGGT TCTAGACCAT
     9601 CTAGTACAAC AAAATCAGAT AATTCGCCTC CAAAATTAGA AAGCGAGAAT TTTAAGGATA
     9661 ATGAGTTGGT AACAGTAACT AATCAGCCGC TTTTAGGCGT TGGCCTCATG GATGACGATG
     9721 CGCCAGAATC CCCCTCTCAA ATTAATGATT TTATTCCTCA GAAATTGATT ATAGAACCCA
     9781 ATACTCTCGA ATTGAATGGT CTAACAGAAG AAACGCCTCA TGACTTACCC AAGAATACCG
     9841 CTAAGGGCAG AGATGAAGAA GATTTTCCTC TCGACTATTT TCCTGTATCT GTTGAATACC
     9901 CTACGGAGGA AAATGCGTTT GATCCGTTCC CTCCACAGGC TTTTACGCCA GCTGCCCCTT
     9961 CCATGCCTAT TTCCTATGAT AACGTGAATG AAAGGGATTC TATGCCCGTT AATTCTCTTC
    10021 TTAATAGATA CCCCTATCAG TTATCAGTGG CACCCACTTT CCCAGTGCCA CCATCATCAT
    10081 CGAGGCAACA TTTTATGACA AATCGGGATT TTTATTCATC TAACAATAAC AAGGAAAAAT
    10141 TGGTATCTCC TAGCGACCCT ACCAGCTACA TGAAGTATGA CGAACCAGTT ATGGATTTTG
    10201 ATGAATCTCG GCCAAATGAA AACTGTACAA ATGCAAAATC TCACAACTCT GGCCAGCAAA
    10261 CTAAACAACA CCAATTATAT TCTAACAACT TCCAGCAATC TTACCCAAAC GGAATGGTTC
    10321 CAGGATACTA CCCAAAAATG CCGTATAATC CCATGGGGGG GGATCCTCTA CTCGATCAAG
    10381 CCTTTTATGG CGCGGACGAT TTTTTCTTTC CACCAGAAGG ATGTGATAAC AATATGCTGT
    10441 ATCCACAAAC TGCAACTTCA TGGAATGTTT TGCCCCCTCA AGCTATGCAA CCAGCTCCAA
    10501 CCTATGTTGG GAGGCCATAC ACACCGAATT ATAGATCGAC ACCAGGTTCC GCGATGTTCC
    10561 CATACATGCA AAGTTCAAAT TCCATGCAGT GGAACACTGC TGTTTCACCT TATAGTTCGA
    10621 GAGCACCATC TACAACTGCT AAAAACTATC CTCCTAGCAC ATTTTATTCT CAAAATATAA
    10681 ATCAATACCC ACGGCGAAGA ACTGTGGGAA TGAAGTCATC ACAAGGAAAT GTTCCAACAG
    10741 GTAATAAACA ATCTGTGGGC AAGTCTGCAA AAATTTCAAA GCCTCTACAT ATTAAGACAA
    10801 GTGCTTATCA GAAGCAATAC AAAATCAACT TGGAAACGAA AGCCAGGCCA AGTGCTGGTG
    10861 ACGAAGATTC TGCTCATCCT GATAAGAACA AAGAAATTTC GATGCCTACT CCGGATTCCA
    10921 ATACTTTGGT GGTCCAGTCA GAAGAAGGTG GAGCTCATTC ACTTGAGGTA GATACCAATC
    10981 GAAGGTCCGA TAAAAACCTT CCAGATGCAA CCGGATCCTA ACTCGAGAGC TTTTGATTAA
    11041 GCCTTCTAGT CCAAAAAACA CGTTTTTTTG TCATTTATTT CATTTTCTTA GAATAGTTTA
    11101 GTTTATTCAT TTTATAGTCA CGAATGTTTT ATGATTCTAT ATAGGGTTGC AAACAAGCAT
    11161 TTTTCATTTT ATGTTAAAAC AATTTCAGGT TTACCTTTTA TTCTGCTTGT GGTGACGCGT
    11221 GTATCCGCCC GCTCTTTTGG TCACCCATGT ATGCTGAGCA GTTACAGAGA TGTTACGAAC
    11281 CACTAGTGCA CTGCAGTACA CAACGTCGAG TTCCACTACG AGGATGGAAG GCGCAAGTTT
    11341 CGAGTAGAGC ACTTGAATCC ACTGCCCCGG GAATCTCGGT CGTAATGATT TCTATAATGA
    11401 CGAAAAAAAA AAAATTGGAA AGAAAAAGCT TCATGGCCTT TATAAAAAGG AACTATCCAA
    11461 TACCTCGCCA GAACCAAGTA ACAGTATTTT ACGGGGCACA AATCAAGAAC AATAAGACAG
    11521 GACTGTAAAG ATGGACGCAT TGAACTCCAA AGAACAACAA GAGTTCCAAA AAGTAGTGGA
    11581 ACAAAAGCAA ATGAAGGATT TCATGCGTTT GTACTCTAAT CTGGTAGAAA GATGTTTCAC
    11641 AGACTGTGTC AATGACTTCA CAACATCAAA GCTAACCAAT AAGGAACAAA CATGCATCAT
    11701 GAAGTGCTCA GAAAAGTTCT TGAAGCATAG CGAACGTGTA GGGCAGCGTT TCCAAGAACA
    11761 AAACGCTGCC TTGGGACAAG GCTTGGGCCG ATAAGGTGTA CTGGCGTATA TATATCTAAT
    11821 TATGTATCTC TGGTGTAGCC CATTTTTAGC ATGTAAATAT AAAGA
//
