# Supplementary material for: Automation protocol for high-efficiency and high-quality genomic DNA extraction from Saccharomyces cerevisiae
Source: PLoS One. 2023 Oct 17;18(10):e0292401. doi: 10.1371/journal.pone.0292401 (PMC10581484; doi:10.1371/journal.pone.0292401)
Supplement: S4 File — (ZIP) [file pone.0292401.s004.zip]

Archive with 2 entries (2 files):
- Figs1-3_data.csv
- Figs7-9_data.csv
