# Supplementary material for: Automation protocol for high-efficiency and high-quality genomic DNA extraction from Saccharomyces cerevisiae
Source: PLoS One. 2023 Oct 17;18(10):e0292401. doi: 10.1371/journal.pone.0292401 (PMC10581484; doi:10.1371/journal.pone.0292401)
Supplement: S4 File — (ZIP) [file pone.0292401.s004.zip › Figs1-3_data.csv]

replicate	well	concentration	column	row	amount
1	A1	19.2	1	A	1.92
1	B1	19.0	1	B	1.9
1	C1	19.6	1	C	1.9600000000000002
1	D1	18.9	1	D	1.8899999999999997
1	E1	18.6	1	E	1.8600000000000003
1	F1	19.8	1	F	1.98
1	G1	18.0	1	G	1.8
1	H1	18.7	1	H	1.87
1	A2	17.5	2	A	1.75
1	B2	17.8	2	B	1.78
1	C2	17.5	2	C	1.75
1	D2	17.0	2	D	1.7
1	E2	17.4	2	E	1.7399999999999998
1	F2	16.2	2	F	1.62
1	G2	16.9	2	G	1.6899999999999997
1	H2	16.6	2	H	1.6600000000000001
1	A3	15.8	3	A	1.58
1	B3	15.0	3	B	1.5
1	C3	15.7	3	C	1.57
1	D3	16.2	3	D	1.62
1	E3	14.5	3	E	1.45
1	F3	16.0	3	F	1.6
1	G3	14.8	3	G	1.48
1	H3	17.4	3	H	1.7399999999999998
2	A1	18.9	1	A	1.8899999999999997
2	B1	16.6	1	B	1.6600000000000001
2	C1	15.8	1	C	1.58
2	D1	19.6	1	D	1.9600000000000002
2	E1	18.9	1	E	1.8899999999999997
2	F1	19.2	1	F	1.92
2	G1	18.7	1	G	1.87
2	H1	19.9	1	H	1.9899999999999998
2	A2	19.0	2	A	1.9
2	B2	18.6	2	B	1.8600000000000003
2	C2	17.9	2	C	1.7899999999999998
2	D2	17.6	2	D	1.7600000000000002
2	E2	18.9	2	E	1.8899999999999997
2	F2	18.7	2	F	1.87
2	G2	18.0	2	G	1.8
2	H2	18.8	2	H	1.88
2	A3	17.4	3	A	1.7399999999999998
2	B3	17.6	3	B	1.7600000000000002
2	C3	16.1	3	C	1.6100000000000003
2	D3	15.8	3	D	1.58
2	E3	16.2	3	E	1.62
2	F3	16.4	3	F	1.6399999999999997
2	G3	14.7	3	G	1.47
2	H3	16.1	3	H	1.6100000000000003
3	A1	18.8	1	A	1.88
3	B1	18.8	1	B	1.88
3	C1	19.2	1	C	1.92
3	D1	19.6	1	D	1.9600000000000002
3	E1	18.6	1	E	1.8600000000000003
3	F1	19.4	1	F	1.9399999999999997
3	G1	17.7	1	G	1.77
3	H1	18.7	1	H	1.87
3	A2	16.0	2	A	1.6
3	B2	16.2	2	B	1.62
3	C2	16.2	2	C	1.62
3	D2	16.1	2	D	1.6100000000000003
3	E2	15.8	2	E	1.58
3	F2	14.1	2	F	1.41
3	G2	15.2	2	G	1.52
3	H2	15.2	2	H	1.52
3	A3	16.2	3	A	1.62
3	B3	16.4	3	B	1.6399999999999997
3	C3	16.7	3	C	1.67
3	D3	16.5	3	D	1.65
3	E3	15.6	3	E	1.56
3	F3	16.7	3	F	1.67
3	G3	15.4	3	G	1.54
3	H3	17.3	3	H	1.73
