# Supplementary material for: Automation protocol for high-efficiency and high-quality genomic DNA extraction from Saccharomyces cerevisiae
Source: PLoS One. 2023 Oct 17;18(10):e0292401. doi: 10.1371/journal.pone.0292401 (PMC10581484; doi:10.1371/journal.pone.0292401)
Supplement: S4 File — (ZIP) [file pone.0292401.s004.zip › Figs7-9_data.csv]

replicate	well	concentration	column	row	amount	log_amount
1	A1	2.2	1	A	0.22000000000000003	-0.6575773191777937
1	B1	0.5	1	B	0.05	-1.3010299956639813
1	C1	1.6	1	C	0.16	-0.7958800173440752
1	D1	0.8	1	D	0.08	-1.0969100130080565
1	E1	0.4	1	E	0.04	-1.3979400086720375
1	F1	1.2	1	F	0.12	-0.9208187539523752
1	G1	1.0	1	G	0.1	-1.0
1	H1	1.4	1	H	0.14	-0.8538719643217619
1	A2	1.3	2	A	0.13	-0.8860566476931632
1	B2	1.4	2	B	0.14	-0.8538719643217619
1	C2	1.4	2	C	0.14	-0.8538719643217619
1	D2	1.3	2	D	0.13	-0.8860566476931632
1	E2	0.8	2	E	0.08	-1.0969100130080565
1	F2	0.8	2	F	0.08	-1.0969100130080565
1	G2	1.0	2	G	0.1	-1.0
1	H2	0.2	2	H	0.02	-1.6989700043360187
1	A3	0.9	3	A	0.09	-1.0457574905606752
1	B3	0.8	3	B	0.08	-1.0969100130080565
1	C3	0.9	3	C	0.09	-1.0457574905606752
1	D3	0.6	3	D	0.06	-1.2218487496163564
1	E3	0.8	3	E	0.08	-1.0969100130080565
1	F3	0.3	3	F	0.03	-1.5228787452803376
1	G3	0.8	3	G	0.08	-1.0969100130080565
1	H3	0.7	3	H	0.07	-1.154901959985743
2	A1	2.8	1	A	0.28	-0.5528419686577808
2	B1	4.0	1	B	0.4	-0.3979400086720376
2	C1	3.0	1	C	0.3	-0.5228787452803376
2	D1	4.0	1	D	0.4	-0.3979400086720376
2	E1	3.7	1	E	0.37	-0.431798275933005
2	F1	4.0	1	F	0.4	-0.3979400086720376
2	G1	2.4	1	G	0.24	-0.619788758288394
2	H1	2.8	1	H	0.28	-0.5528419686577808
2	A2	2.8	2	A	0.28	-0.5528419686577808
2	B2	4.2	2	B	0.42	-0.37675070960209955
2	C2	2.6	2	C	0.26	-0.585026652029182
2	D2	4.3	2	D	0.43	-0.36653154442041347
2	E2	2.3	2	E	0.22999999999999998	-0.6382721639824072
2	F2	2.4	2	F	0.24	-0.619788758288394
2	G2	3.0	2	G	0.3	-0.5228787452803376
2	H2	2.8	2	H	0.28	-0.5528419686577808
2	A3	3.0	3	A	0.3	-0.5228787452803376
2	B3	1.6	3	B	0.16	-0.7958800173440752
2	C3	2.4	3	C	0.24	-0.619788758288394
2	D3	1.7	3	D	0.17	-0.769551078621726
2	E3	2.4	3	E	0.24	-0.619788758288394
2	F3	2.1	3	F	0.21	-0.6777807052660807
2	G3	2.2	3	G	0.22000000000000003	-0.6575773191777937
2	H3	2.1	3	H	0.21	-0.6777807052660807
3	A1	5.2	1	A	0.52	-0.28399665636520083
3	B1	5.2	1	B	0.52	-0.28399665636520083
3	C1	4.4	1	C	0.44000000000000006	-0.3565473235138125
3	D1	4.5	1	D	0.45	-0.3467874862246563
3	E1	5.2	1	E	0.52	-0.28399665636520083
3	F1	5.0	1	F	0.5	-0.3010299956639812
3	G1	4.6	1	G	0.45999999999999996	-0.33724216831842596
3	H1	4.5	1	H	0.45	-0.3467874862246563
3	A2	5.2	2	A	0.52	-0.28399665636520083
3	B2	5.2	2	B	0.52	-0.28399665636520083
3	C2	6.2	2	C	0.62	-0.20760831050174613
3	D2	3.0	2	D	0.3	-0.5228787452803376
3	E2	4.6	2	E	0.45999999999999996	-0.33724216831842596
3	F2	4.5	2	F	0.45	-0.3467874862246563
3	G2	5.2	2	G	0.52	-0.28399665636520083
3	H2	2.2	2	H	0.22000000000000003	-0.6575773191777937
3	A3	3.3	3	A	0.33	-0.4814860601221125
3	B3	3.5	3	B	0.35	-0.4559319556497244
3	C3	4.1	3	C	0.4099999999999999	-0.3872161432802646
3	D3	4.1	3	D	0.4099999999999999	-0.3872161432802646
3	E3	3.9	3	E	0.39	-0.4089353929735008
3	F3	4.3	3	F	0.43	-0.36653154442041347
3	G3	4.0	3	G	0.4	-0.3979400086720376
3	H3	3.5	3	H	0.35	-0.4559319556497244
